# Supplementary material for: Determining Factors of Alarm Fatigue among Nurses in Intensive Care Units—A Polish Pilot Study
Source: J Clin Med. 2023 Apr 25;12(9):3120. doi: 10.3390/jcm12093120 (PMC10179395; doi:10.3390/jcm12093120)
Supplement: Supplementary file 1 [file jcm-12-03120-s001.zip]

Archive with 1 entries (1 files):
- jcm-2361807-supplementary.pdf
